# Supplementary material for: The FlhA linker mediates flagellar protein export switching during flagellar assembly
Source: Commun Biol. 2021 May 31;4:646. doi: 10.1038/s42003-021-02177-z (PMC8166844; doi:10.1038/s42003-021-02177-z)
Supplement: Supplementary file 4 — Supplementary Data 1 [file 42003_2021_2177_MOESM4_ESM.xlsx]

## Sheet: FlgD
	WT	EWD	ΔflgM	EWD ΔflgM
	0.53	0.08	0.91	0.78
	1.24	0.19	1.51	0.81
	0.87	0.13	1.39	1
	1.38	0.09	1.23	1.1

## Sheet: FlgE
	WT	EWD	ΔflgM	EWD ΔflgM
	1.08	0.62	1.08	6.41
	1.1	0.46	1.54	6.18
	0.77	0.44	1.28	7.08
	1.03	0.25	2.15	8.62

## Sheet: FliK
	WT	EWD	ΔflgM	EWD ΔflgM
	0.96	0.16	0.96	0.93
	0.86	0.19	1.51	1.22
	0.92	0.12	1.31	1.39
	1.23	0.07	1.17	1.65

## Sheet: FlgK
	WT	EWD	ΔflgM	EWD ΔflgM
	1	0.009	1.04	0.43
	0.88	0.016	1.01	0.41
	1.1	0.029	1.16	0.7
	1.03	0.029	1.05	1.02

## Sheet: FliC
	WT	EWD	ΔflgM	EWD ΔflgM
	0.84	0.02	1.83	1.15
	1.16	0.05	2.14	1.23
	0.96	0.04	2	1.05
	1.03	0.06	2.36	1.48

## Sheet: FliD
	WT	EWD	ΔflgM	EWD ΔflgM
	0.76	0.015	0.41	0.13
	0.79	0.028	0.47	0.13
	1.13	0.005	0.53	0.11
	1.32	0.006	0.49	0.25
